# Supplementary material for: Design and validation of a German version of the GSRS-IBS - an analysis of its psychometric quality and factorial structure
Source: BMC Gastroenterol. 2017 Dec 4;17:139. doi: 10.1186/s12876-017-0684-8 (PMC5715554; doi:10.1186/s12876-017-0684-8)
Supplement: Supplementary file 2 — Data_Validation_Reizdarmfragebogen. Dataset used during this study. (XLSX 103 kb) [file 12876_2017_684_MOESM2_ESM.xlsx]

## Sheet: Sheet1
Code	Diagnose	DiagnoseCode	Alter	Geschlecht	Familienstand	Abschluss	Reizdarm_1	Reizdarm_2	Reizdarm_3	Reizdarm_4	Reizdarm_5	Reizdarm_6	Reizdarm_7	Reizdarm_8	Reizdarm_9	Reizdarm_10	Reizdarm_11	Reizdarm_12	Reizdarm_13	HADS_1	HADS_2	HADS_3	HADS_4	HADS_5	HADS_6	HADS_7	HADS_8	HADS_9	HADS_10	HADS_11	HADS_12	HADS_13	HADS_14	GBB_1	GBB_2	GBB_3	GBB_4	GBB_5	GBB_6	GBB_7	GBB_8	GBB_9	GBB_10	GBB_11	GBB_12	GBB_13	GBB_14	GBB_15	GBB_16
1	CED1	1	4	1	2	5	1	5	5	3	1	1	5	1	2	3	2	2	1	3	2	1	2	3	4	1	2	4	2	4	4	2	2	1	1	3	4	3	1	1	4	2	2	3	2	2	1	2	3
2	CED2	1	2	1	2	5	4	4	5	3	1	6	6	1	4	1	2	1	1	2	3	3	2	3	3	2	3	3	3	2	4	3	1	1	2	4	3	1	1	2	1	1	4	1	2	1	1	3	3
3	CED3	1	5	1	1	5	2	2	1	1	1	2	2	1	2	1	1	1	1	3	3	2	3	3	4	2	2	3	2	3	4	2	1	1	3	2	2	1	1	2	2	1	1	1	2	3	2	1	1
4	CED4	1	5	1	2	4	2	2	4	4	3	1	1	3	3	4	2	2	3	3	2	2	2	4	4	1	2	3	1	4	3	1	1	3	3	3	4	3	4	4	3	2	2	2	2	2	2	4	4
5	CED5	1	4	2	2	6	2	2	3	2	1	1	1	1	2	1	1	2	2	3	3	2	2	4	4	2	4	3	2	4	4	1	1	2	1	2	4	2	1	1	2	1	1	1	2	1	1	3	3
6	CED6	1	5	2	2	5	2	3	3	3	2	4	4	2	4	4	2	3	2	3	2	2	2	4	3	1	2	3	2	4	4	2	1	3	1	4	3	4	1	3	4	1	1	4	4	4	1	3	3
7	CED7	1	2	1	2	6	4	1	2	2.9	2.9	6	2.9	1	6	4	1	1	1	3	2	2	4	4	4	2	2	3	2	4	4	2	1	3	2	3	4	1	1	2	3	1	1	1	1	1	2	3	3
8	CED8	1	2	2	2	5	1	1	3	3	1	3	5	1	4	4	2	1	1	3	2	2	2	3	4	2	3	4	4	2	3	2	2	3	1	1	4	2	1	2	1	1	1	1	1	1	1	3	3
9	CED9	1	5	1	1	5	4	5	6	5	1	5	5	1	3	3	1	1	3	3	2	2	3	2	4	1	3	2	2	3	3	2	1	2	1	3	4	5	1	3	3	1	1	1	2	4	1	2.1	3
10	CED10	1	4	2	1	5	6	6	6	6	2	6	6	1	5	5	5	5	5	2	2	2	2	3	4	2	3	3	2	4	4	2	2	3	1	4	3	4	2	3	3	2	2	2	2	1	3	3	3
11	CED11	1	1	1	2	6	3	5	5	5	1	5	3	1	4	4	3	4	6	3	3	2	3	2	4	2	3	3	2	3	3	2	1	2	1	4	3	1	2	2	3	1	1	2	4	3	3	3	2
12	CED12	1	5	1	1	3	4	5	3.91	1	5	3	1	5	6	4	3	5	5	2	3	1	2	1	2	99	99	1	3	3	2	#NULL!	2	2	2.6	3	1	5	3	5	5	1	4	2	1	1	4	1	1
13	CED13	1	5	2	1	7	1	1	1	1	1	3	5	1	1	1	1	1	3	3	2	2	2	2	3	2	4	3	3	3	3	2	2	3	4	2	4	4	1	3	4	1	1	1	2	3	3	2.6	3
14	CED14	1	5	2	1	4	1	1	2	1	1	1	1	1	1	2	1	1	1	2	2	2	1	4	3	2	3	4	2	2	4	2	1	2	1	2	3	1	1	2	1	1	1	1	2	1	3	4	4
15	CED15	1	6	2	1	5	2	1	1	2	5	1	1	5	1	3	4	5	2.5	2	3	3	2	3	4	1	2	3	2	3	3	2	2	3	2	4	1	3	2	3	3	1	3	2	4	5	3	3	3
16	CED16	1	5	1	2	5	4	1	1	1	1	1	1	1	6	3	1	1	1	2	1	1	2	4	4	1	4	4	2	4	4	1	1	4	1	2	2	4	1	1	1	1	2	1	1	1	1	2	3
17	CED17	1	5	2	99	7	1	1	3	3	1	4	4	1	2	2	1	1	1	3	1	2	2	4	4	2	4	4	2	4	4	2	1	2	4	2	3	3	1	3	3	1	1	1	2	2	1	2	3
18	CED18	1	5	1	99	6	1	1	2	1	1.41	1	3	1	2	2	1	1	1	3	3	2	2	4	4	1	4	4	2	3	99	1	1	1.7	1	1	3	3	3	3	3	1	1	1	1	1	1	3	3
19	CED19	1	4	2	1	2	2	3	2	2	1	2	1	2	2	3	2	2	1	2	3	2	2	3	4	2	2	3	2	3	3	2	3	2	3	3	4	3	1	1	1	1	1	2	3	2	3	4	4
20	CED20	1	6	1	1	5	4	3	5	4	2	1	1	1	2	3	3	4	5	3	3	3	1	3	3	2	4	3	3	3	4	2	1	2	4	3	3	4	2	4	2	1	2	2	4	4	2	4	3
21	CED21	1	6	1	1	5	1	1	2	2	1	7	7	1	1	1	2	3	1	2	2	2	2	4	4	1	3	4	2	4	4	2	1	3	2	3	4	5	2	5	5	2	2	2	2	1	4	4	4
22	CED22	1	6	2	1	4	1	1	4	1	1	1	1	2	3	2	1	4	1	3	4	1	2	2	4	1	1	2	1	4	3	99	1	2	1	2.1	4	4	2	4	2	1	1	1	1	1	3	1	2
23	CED23	1	6	1	1	5	1	1	6	6	1	4	4	1	4	4	6	6	6	2	1	3	3	1	1	3	4	2	4	1	1	4	3	5	4	5	5	5	4	5	5	3	4	4	4	4	3	5	5
24	CED24	1	4	1	2	3	1	1	5	4	1	1	1	1	4	1	1	5	5	2	3	3	4	1	2	3	2	2	3	2	3	2	3	3	2	4	4	5	1	5	3	1	1	1	1	1	1	5	4
25	CED25	1	2	1	1	4	4	3	5	4	1	4	3	1	7	6	3	3	1	2	2	3	3	2	4	2	3	2	3	3	3	3	1	4	3	3	4	5	2	4	4	1	1	2	2	2	3	4	4
26	CED26	1	1	1	2	3	1	1	1	1	2	1	1	2	1	2	1	1	1	4	4	2	1	4	4	1	3	3	3	2	4	3	2	3	1	2	4	2	1	1	1	1	1	1	1	1	3	3	4
27	CED27	1	3	2	1	7	1	1	1	1	2	1	1	2	1	1	2	1	1	3	4	1	2	2	4	1	4	4	1	4	4	2	1	1	1	3	2	2	1	2	4	1	2	3	2	3	3	2	3
28	CED28	1	6	2	1	5	1	1	1	1	2	1	1	1	1	1	1	2	1	3	3	2	2	4	4	2	3	4	2	4	4	2	1	2	1	2	1	2	3	2	3	1	1	1	1	1	2	3	2
29	CED29	1	5	1	2	5	1	1	1	1	2	5	2	1	3	4	2	2	1	4	3	1	2	4	99	1	1	4	1	3	3	1	2	2	1	3	4	2	1	3	3	1	1	1	1	2	3	2	2
30	CED30	1	4	2	2	2	1	1	1	1	1	3	3	1	1	1	3	1	1	2	2	3	2	4	99	3	3	2	3	1	99	4	1	4	1	1	4	3	3	2	2	3	2	1	1	2	3	4	5
31	CED31	1	4	1	3	2	2	3	3	2.91	4	5	1	3	1	3	3	5	3	3	2	2	2	4	2	3	3	2	4	4	3	2	1	3	1	4	3	3	2	3	1	1	1	1	1	1	1	3	3
32	CED32	1	3	2	2	6	1	1	2	3	1	4	3	2	4	5	1	1	3	3	3	2	2	4	4	1	1	3	3	3	4	2	1	1	1	2	2	3	1	4	1	1	1	1	1	3	1	1	2
33	CED33	1	3	2	2	6	1	1	1	1	1	6	5	1	5	4	1	1	1	2	2	1	1	4	4	2	4	3	2	4	4	2	1	3	1	1	3	4	1	1	3	1	1	1	1	1	1	3	2
34	CED34	1	2	1	2	3	3	3	5	5	1	2	1	2	3	2	1	1	2	3	2	2	2	3	4	1	4	3	2	3	4	1	1	3	4	2	4	5	3	3	5	1	3	1	2	2	3	4	4
35	CED35	1	2	1	2	6	1	1	1	1	1	1	2	1	1	1	1	1	1	4	3	1	1	4	4	1	4	4	1	4	4	1	1	1	1	1	1	2	1	1	1	1	1	1	1	1	1	1	1
36	CED36	1	4	1	2	3	2	2	6	6	2	6	1	5	1	6	6	6	6	2	3	3	2	2	4	3	2	2	3	2	3	3	1	3	3	4	3	4	4	4	4	1	2	2	2	1	2	4	5
37	CED37	1	1	1	2	5	5	3	3	2	1	1	1	3	2	1	4	4	3	2	1	2	2	3	4	2	3	3	3	3	3	2	1	3	2	4	5	2	3	4	5	3	3	2	4	4	4	4	5
38	CED38	1	5	1	2	5	2	1	1	1	1	2	2	1	3	1	1	1	1	2	1	2	2	4	3	2	3	3	3	2	3	2	3	2	1	2	5	3	2	2	1	2	1	1	1	2	5	4	2
39	CED39	1	2	1	2	3	4	4	3	4	1	5	4	1	4	3	5	3	4	3	3	1	2	4	4	1	3	3	2	4	3	2	1	2	2	3	3	2	2	3	3	2	2	1	2	3	3	3	3
40	CED40	1	1	2	2	4	1	1	1	1	1	2	2	1	3	3	1	1	1	4	4	1	1	4	4	1	4	3	1	3	4	1	1	1	1	2	3	2	1	1	1	1	1	1	1	2	1	1	2
41	CED41	1	4	1	1	2	1.41	1	1	1	1	3	3	1	1.41	1	1	4	1	1	2	2	2	1	2	3	1	2	2	3	4	99	2	1.41	1	1	2	1.4	3	5	5	1	1	1	2	2	2	3	3
42	CED42	1	4	1	1	3	2	3	2	2	6	1	6	7	7	7	2	1	5	3	2	2	2	4	4	1	3	4	2	3	4	2	1	3	2	3	3	3	1	4	4	1	3	1	1	1	3	3	3
43	CED43	1	5	2	1	5	2	5	7	7	1	3	3	1	6	4	2	2	3	3	3	2	2	3	3	2	2	3	3	3	3	2	2	3	3	4	4	3	3	4	3	1	2	3	3	2	3	4	4
44	CED44	1	3	2	1	5	2	3.54	2	3	1	5	3.54	6	7	7	2	2	2	1	1	3	2	3	3	3	3	3	3	2	3	3	2	3	2	2	4	3	1	4	3	1	2	1	2	1	1	4	4
45	CED45	1	4	1	1	6	5	5	5	5	4	1	1	3	1	5	1	5	6	3	2	1	2	3	4	1	3	3	2	4	3	2	1	3	2	4	4	2	2	2	2	1	1	1	2	2	2	3	4
46	CED46	1	1	1	2	4	5	4	5	5	2	5	4	2	5	5	2	2	5	3	3	2	3	4	4	1	2	2	2	3	3	2	1	4	4	3	3	3	2	4	2	3	2	1	1	2	2	4	3
47	CED47	1	5	1	2	5	5	4	5	5	1	5	5	1	6	5	3	3	5	2	2	2	3	3	4	2	2	2	3	3	2	3	2	3	3	4	4	4	3	4	4	1	2	3	3	3	2	4	4
48	CED48	1	5	2	1	2	1	1	2	1	1	5	5	1	6	1	1	1	1	3	2	1	1	4	4	1	3	3	2	4	3	2	1	4	1	1	1	2	1	2	2	1	1	1	1	1	1	2	2
49	CED49	1	5	1	1	5	2	2	1	1	1	4	3	1	3	1	1	1	2	3	3	1	1	4	4	1	4	3	2	4	4	1	1	2	1	3	3	4	1	3	3	1	2	1	2	2	3	3	2
50	CED50	1	4	1	2	4	4	4	4	6	1	7	7	1	7	7	2	2	7	3	2	2	2	3	4	1	4	3	1	4	4	1	1	4	3	2	3	1	2	3	1	3	3	2	3	1	1	4	3
51	CED51	1	1	1	2	5	1	1	2	2	1	1	2	1	2	1	2	2	2	2	2	2	2	3	4	1	2	3	4	3	4	3	1	3	1	2	3	1	2	2	2	1	1	2	1	1	1	3	3
52	CED52	1	4	2	1	5	3	2	2	3	1	1	1	1	1	2	1	1	1	3	3	1	1	4	3	1	4	4	2	4	4	1	2	1	1	2	1	1	1	2	1	1	1	1	1	1	1	1	1
53	CED53	1	6	1	1	6	5	1	1	2	1	1.83	2	1	2	1	1	1	1	3	3	2	3	2	4	2	4	3	3	3	3	2	1	3	1.38	1	2	1	1	1.38	1	1	1	1.38	1.38	2	1	1	1.38
54	CED54	1	1	2	2	5	1	2	5	3	1	1	4	4	1	4	1	4	4	3	3	1	2	4	4	1	3	3	3	4	4	1	1	3	1	3	1	2	1	1	1	1	1	1	3	1	1	2	2
55	CED55	1	4	1	1	5	1	1	1	1	1	1	1	1	1	3	1	1	1	1	2	3	2	4	3	3	1	2	4	1	4	3	2	3	1	1	1	5	1	5	3	1	1	2	1	1	3	3	4
56	CED56	1	5	1	2	5	1	1	1	1	1	1	1	1	1	1	1	1	1	3	2	2	99	2	2	1	3	2	2	2	1	2	1	3.27	4	2	2	5	3	4	4	5	4	3	3	5	3	3	3
57	CED57	1	2	2	1	4	2	2	2	3	3	2	2	2	2	2	1	2	4	3	2	2	2	3	4	2	4	3	2	3	4	1	1	2	2	3	1	2	1	2	2	1	1	1	3	3	2	4	1
58	CED58	1	4	1	1	1	1	1	1	2	2	3	1	2	4	2	1	1	1	3	4	1	1	4	4	1	4	3	2	3	4	1	1	2	1	2	2	3	1	4	2	1	1	2	1	2	2	3	3
59	CED59	1	4	1	2	3	3	2	4	4	1	4	1	1	3	1	2	1	1	2	3	2	3	3	3	2	2	2	2	3	2	2	1	2	3	2	3	2	1	2	2	1	4	2	2	2	1	3	3
60	CED60	1	1	2	2	4	1	2	5	4	6	7	7	2	7	6	6	2	1	2	3	2	1	4	4	1	4	2	3	3	3	1	1	2	1	3	5	1	1	2	1	1	1	1	1	2	3	4	5
61	CED61	1	1	1	2	4	1	1	2	2	1	1	1	2	1	1	1	1	1	4	4	1	1	4	4	1	2	4	1	4	3	1	1	1	1	1	1	1	1	1	1	1	1	1	1	1	2	1	2
62	CED62	1	2	2	2	7	1	1	1	1	1	2	2	1	1	1	1	1	2	4	4	4	1	4	4	1	3	4	3	4	4	1	1	1	1	2	1	2	1	2	3	1	1	1	1	1	2	1	1
63	CED63	1	1	2	1	3	1	1	1	1	1	1	1	1	2	2	1	1	2	4	4	1	1	4	4	1	4	4	2	4	4	1	1	2	2	2	2	2	2	2	2	2	2	2	2	2	2	2	2
64	CED64	1	5	1	2	2	6	2	4	4	2	2	1	2	2	4	6	6	2	2	1	2	2	3	4	3	3	2	2	3	3	2	2	3	2	4	2	3	2	3	3	2	1	3	1	2	3	3	2
65	CED65	1	5	2	1	3	1	2	3	4	1	1	1	1	1	2	1	1	1	3	3	2	2	3	4	2	3	3	2	4	3	2	1	3	2	2	4	5	5	5	5	5	2	5	2	3	3	5	3
66	CED66	1	2	2	2	6	5	2	1	1	1	4	4	1	4	1	1	1	1	4	3	1	1	4	4	1	3	4	1	99	99	1	1	2	5	3	5	1	5	5	5	5	5	5	2	5	2	2	5
67	CED67	1	1	1	1	5	3	2	3	3	1	3	3	1	4	4	3	2	3	2	2	2	2	3	4	1	3	2	3	3	2	3	2	4	1	3	4	4	2	3	3	2	3	1	1	1	3	4	4
68	CED68	1	5	2	1	5	3	4	3	3	2	4	3	2	4	5	5	3	2	3	2	1	1	3	4	1	3	4	2	3	4	2	1	3	3	4	4	3	3	4	4	1	1	1	3	1	4	4	4
69	CED69	1	4	1	2	5	4	4	4	4	1	6	7	1	4	2	4	4	4	3	3	1	1	4	4	1	3	4	1	4	4	1	1	1	1	4	3	4	1	3	2	1	1	1	1	1	2	2	3
70	CED70	1	2	2	1	6	1	1	2	2	2	1	1	2	1	2	1	1	1	4	4	1	1	4	4	1	3	4	1	4	4	1	1	1	1	2	1	1	1	1	1	1	1	1	2	1	1	1	1
71	CED71	1	1	2	2	6	6	7	6	2	2	6	6	1	2	3	6	3	4.16	2	3	2	2	3	3	2	2	3	2	3	4	2	1	3	1	4	1	2	1	2	2	1	2	1	2	2	2	2	2
72	CED72	1	1	2	2	7	1	1	1	1	1	1	1	1	1	3	1	3	1	3	3	1	1	4	4	1	4	3	2	4	4	2	1	1	2	3	3	1	1	3	3	1	1	1	1	1	1	1	1
73	CED73	1	1	1	2	5	1	1	4	4	1	2	3	1	1	1	3	5	4	1	2	1	2	2	4	1	1	4	3	4	4	3	1	2	1	3	3	2	1	1	2	1	2	1	1	1	1	3	3
74	CED74	1	4	1	1	6	6	4	4	4	4	7	7	1	1	6	5	1	4	1	1	3	2	2	2	2	2	2	4	2	4	3	2	3	3	4	5	5	3	4	5	2	2	1	2	2	4	5	5
75	MRT1	2	3	1	1	6	1	1	1	1	1	1	1	1	1	1	1	1	1	3	4	1	2	2	2	1	2	2	2	4	4	2	1	1	1	1	4	1	1	5	3	1	1	1	1	1	1	1	3
76	MRT2	2	5	1	1	2	5	1	4	4	2	1	2	1	1	1	3	3	4	3	2	3	2	3	3	3	3	1	3	2	4	3	2	4	3	4	2	5	2	4	5	1	1	1	2.69	3	5	3	3
77	MRT3	2	5	2	2	5	1	1	1	1	1	1	3	1	3	1	1	1	1	1	3	1	2	2	4	1	1	4	1	2	4	3	2	2	1	2	2	3	2	4	3	1	1	1	1	3	2	3	3
78	MRT4	2	1	2	1	3	3	1	3	1	7	1	1	7	1	1	1	1	3	1	3	1	1	4	4	1	1	3	2	3	4	4	1	1	1	2	1	1	3	5	5	3	2	1	3	1	5	2	2
79	MRT5	2	2	1	2	7	1	1	1	1	1	1	1	1	1	1	1	1	1	3	3	1	2	3	4	1	1	3	1	4	4	3	2	2	1	1	3	1	3	2	2	3	3	1	1	1	3	3	3
80	MRT6	2	6	1	2	5	5	6	6	5	1	2	1	4	5	6	3	2	2	3	3	1	2	2	4	1	3	2	2	3	4	1	1	3	2	3	2	4	2	3	5	1	1	1	3	3	2	2	2
81	MRT7	2	5	2	1	2	1	1	1	1	1	1	1	1	1	1	1	1	1	3	3	99	99	3	99	1	4	99	1	4	99	1	1	1	1	1	1	4	1	4	4	1	1	1	1	1	1	1	1
82	MRT8	2	6	1	1	3	5	7	7	5	1	1	1	1	6	5	1	1	3	2	3	1	4	2	3	1	3	2	3	3	3	3	2	3	2	5	5	5	2	5	5	1	2	3	3	5	2	3	5
83	MRT9	2	1	2	2	7	1	1	1	1	1	1	1	1	1	1	1	1	1	3	3	1	1	4	4	1	4	3	2	4	4	1	1	1	1	1	4	3	1	3	3	1	1	2	1	2	3	1	3
84	MRT10	2	4	2	1	6	1	1	2	1	1	1	1	1	2	1	1	2	1	3	2	2	2	2	4	2	4	3	2	3	3	2	1	2	1	2	2	2	1	4	3	1	2	2	3	4	1	2	2
85	MRT11	2	6	1	1	2	1	1	1	1	1	1	1	1	1	2	2	2	1	3	3	2	2	2	4	3	1	2	3	2	3	1	1	1	1	3	2	4	1	3	4	1	1	2	1	3	3	2	2
86	MRT12	2	1	2	2	2	1	1	1	1	1	1	1	2	1	1	2	1	2	2	3	2	2	1	2	2	2	2	1	4	2	3	4	3	1	1	3	5	2	3	3	1	1	1	1	1	1	2	2
87	MRT13	2	1	1	2	7	3	1	3	5	2	1	1	1	5	3	5	4	4	3	3	1	1	4	4	1	4	3	1	4	4	1	1	2	1	2	3	2	2	2	3	1	2	1	1	1	3	2	3
88	MRT14	2	4	1	1	5	2	2	3	3	1	1	1	1	3	2	5	5	3	2	2	4	3	2	4	3	2	2	3	3	2	3	2	3	3	2	1	4	4	5	5	1	2	2	2	1	5	2	4
89	MRT15	2	2	1	1	4	1	1	1	4	1	1	1	1	1	1	1	3	1	3	3	2	4	1	3	1	3	2	2	4	3	2	2	3	2	2	5	2	3	5	5	1	2	1	1	4	5	4	5
90	MRT16	2	4	2	1	5	1	1	1	1	1	1	1	1	1	1	2	1	1	3	4	1	1	3	2	1	4	4	3	4	3	3	4	1	1	1	1	5	1	1	1	1	1	1	1	1	1	2	1
91	MRT17	2	99	1	1	5	2	3	4	4	4	5	5	5	3	3	3	3	3	3	3	2	4	2	4	1	4	4	1	4	3	1	1	2	1	3	1	5	3	5	5	2	3	3	2	3	2	2	2
92	MRT18	2	6	1	1	5	1	1	1	1	1	1	1	1	1	1	1	1	1	3	3	1	2	4	4	99	99	4	2	4	3	1	1	3	3	1	2	4	1	4	1	1	1	3	1	1	2	2	2
93	MRT19	2	1	2	1	7	2	1	5	5	4	1	1	3	1	5	4	4	6	3	3	1	1	4	3	1	3	3	1	4	4	2	1	1	1	3	3	3	1	1	2	1	1	1	4	3	1	1	2
94	MRT20	2	6	1	2	5	1	1	1	1	1	1	1	1	1	1	1	1	1	3	1	3	3	2	4	1	3	1	3	3	1	1	2	2	4	1	2	5	1	5	4	1	1	1	1	1	2	3	2
95	MRT21	2	7	1	1	6	1	1	1	1	1	1	1	1	3	2	1	1	1	4	3	1	2	4	4	1	2	3	1	4	3	1	1	3	2.05	1	4	4	2.05	1	4	1	1	1	1	1	1	4	2.05
96	MRT22	2	1	1	2	7	4	7	6	6	2	1	1	5	7	7	1	1	5	3	4	1	1	4	4	1	3	3	1	4	4	1	1	1	1	4	1	5	3	1	1	1	1	1	3	3	1	1	1
97	MRT23	2	6	1	2	5	1	1	2	2	3	1	2	4	4	1	1	1	1	3	4	2	1	4	4	2	4	3	2	2	4	2	1	1	1	1	2	3	4	4	4	1	2	1	1	1	3	2	2
98	MRT24	2	7	2	1	5	1	1	1	1	2	1	1	2	1	1	1	2	1	3	2	2	2	3	2	2	2	3	2	3	2	2	1	1	2	2	1	2	3	2	1	1	1	1	1	2	3	3	3
99	MRT25	2	5	1	1	6	1	1	2	2	1	1	1	1	2	1	2	2	2	3	3	1	2	2	4	1	3	3	2	4	3	2	1	1	2	2	1	3	2	3	4	1	1	2	3	3	3	1	2
100	MRT26	2	1	2	2	6	4	2	1	2	1	1	1	1	1	1	2	2	1	3	3	1	2	4	4	1	3	3	3	4	3	1	1	2	1	2	1	3	2	3	3	1	2	1	2	2	2	2	2
101	MRT27	2	7	1	1	7	1	1	1	1	1	1	1	1	1	1	1	1	1	3	3	2	2	4	4	2	4	2	2	3	4	1	1	1	1	1	2	1	1	3	2	1	1	1	3	3	1	3	2
103	MRT29	2	5	2	2	3	1	3	4	3	3	6	3	1	4	1	3	3	4	1	2	3	2	2	3	3	3	1	3	3	2	3	2	4	4	4	2	4	3.8	3	4	2	2	3	3.8	5	3.8	5	5
104	MRT30	2	4	1	1	4	1	1	2	2	1	1	1	1	2	2	3	3	1	3	3	1	3	2	2	3	2	2	2	3	3	3	1	3	3	3	5	4	3	4	5	1	1	3	3	1	4	3	4
105	MRT31	2	4	2	1	7	2	2	3	3	1	1	2	4	4	2	2	2	1	3	3	2	2	3	3	2	4	3	2	4	3	2	2	1	1	2	2	2	1	4	4	1	1	1	2	3	2	2	2
106	MRT32	2	3	1	2	4	2	3	5	6	3	1	1	2	1	4	3	3	2	2	3	2	2	2	4	2	3	2	2	4	2	4	1	2	3	4	3	4	3	3	4	1	3	3	4	2	2	2	3
107	MRT33	2	6	1	1	3	3	3	5	5	3	2.8	1	3	1	1	3	3	3	3	3	2	2	3	2	1	2	2	2	4	3	2	1	1	2	3	2	4	1	4	3	1	1	2	1	2	1	1	1
108	MRT34	2	4	1	1	5	4	1	1	2	1	1	7	1	1	1	1	3	7	2	4	1	2	3	4	1	4	3	2	4	3	1	1	1	2	3	2	4	2	5	4	1	1	3	1	2	2	2	2
109	MRT35	2	4	2	1	5	1	1	1	1	1	1	1	1	1	1	1	1	1	3	3	1	1	4	4	1	1	4	1	4	3	2	1	1	1	1	1	4	3	1	4	1	1	1	1	1	4	1	1
110	MRT36	2	4	2	1	5	1	1	1	1	1	1	1	1	1	1	1	1	1	3	3	1	2	3	4	1	3	3	3	3	3	1	1	2	2	3	3	2	2.04	4	4	1	1	2	2	2	2	2	3
111	MRT37	2	4	1	1	6	4	4	5	5	1	6	6	1	6	6	1	6	6	2	1	3	4	2	4	2	3	2	2	4	2	2	2	2	3	4	2	2	1	4	4	1	1	1	1	1	4	2	2
112	MRT38	2	99	1	99	2	1	1	1	1	1.3	1	1	5	1	1	1	1	1	4	4	2	2	2	4	2	3	3	3	4	4	1	4	1	1.3	3	5	5	3	5	4	1	1	1	1	1	1	1	4
113	MRT39	2	7	1	2	5	1	1	1	1	1	1	1	1	1	1	1	1	1	4	4	1	1	4	4	1	1	4	1	4	4	1	1	99	99	99	99	99	99	99	99	99	99	99	99	99	99	99	99
114	MRT40	2	4	1	1	5	3	3	4	4	2	1	1	3	2	1	1	2	3	2	2	1	2	4	4	2	4	4	1	4	3	2	2	2	4	3	2	5	3	5	4	1	1	1	2	1	3	4	2
115	MRT41	2	4	2	1	5	2	2	3	2	2	2	1	1	1	2	1	1	1	4	3	1	1	2	4	1	4	4	1	2	1	2	1	2	1	2	1	2	1	4	3	1	2	1	1	1	2	2	3
116	MRT42	2	4	1	1	5	1	1	4	4	1	2	1	2	4	2	2	1	3	3	3	1	2	4	4	1	3	4	2	4	3	1	1	2	3	2	2	4	3	5	5	2	2	2	3	3	3	1	2
117	MRT43	2	5	1	1	2	3	2	4	4	2	1	1	3	2	2	1	1	1	3	3	1	2	4	4	1	3	4	2	4	4	1	1	3	3	2	3	5	3	5	5	1	1	1	3	3	2	5	5
118	MRT44	2	6	1	99	2	1	1	1	3	1	1.5	1	1	1	5	1	1	1	2	4	4	4	1	4	2	1	1	4	1	1	1	1	1	1	1	5	5	3	5	5	1	1	4	1	1	5	5	5
119	MRT45	2	2	1	1	2	2	1	1	1	1	1	1	1	1	1	2	2	1	2	3	1	2	2	3	1	2	3	1	4	3	3	1	2	3	2.3	4	5	1	5	5	1	1	1	1	1	4	1	3
120	MRT46	2	3	1	2	5	1	1	2	2	1	1	3	1	1	1	2	1	2	3	3	4	2	2	4	2	2	3	3	2	4	3	2	99	99	99	99	99	99	99	99	99	99	99	99	99	99	99	99
121	MRT47	2	6	1	1	5	1	1	2	2	1	2	1	1	1	1	2	2	1	2	2	3	3	1	3	3	3	2	3	3	3	3	1	3	4	3	4	5	3	5	5	1	2	2	2	2	3	3	3
122	MRT48	2	99	99	99	99	1	1	1	1	3	1	1	1	1	2	1	1	1	3	3	1	1	4	4	1	2	4	2	3	3	2	2	2	1	1	2	4	3	2	1	1	1	1	1	1	2	2	2
123	MRT49	2	2	2	1	6	1	1	1	1	1	1	1	1	2	1	1	1	1	3	4	2	2	4	3	1	4	4	3	3	4	2	1	1	1	1	2	2	1	4	2	1	1	1	1	2	3	1	2
124	MRT50	2	5	2	1	2	1	1	1	1	1	1	1	1	1	1	1	1	1	3	3	2	2	2	4	2	2	3	2	4	3	2	1	4	1	2	2	3	1	2	2	1	1	3	2	3	1	3	2
125	MRT51	2	3	2	1	5	1	1	2	2	1	1	2	1	4	1	1	5	5	3	3	1	2	4	4	1	3	3	2	4	3	2	1	1	1	1	2	4	1	4	4	1	1	1	1	1	1	1	2
126	MRT52	2	6	1	1	5	2.5	2.5	4	4	2	1	1	5	1	1	1	4	4	2	2	2	2	3	4	2	2	2	3	3	3	4	2	2	2	3	1	4	1	4	4	1	3	1	2	1	1	1	1
127	MRT53	2	6	1	1	2	1	2	1	1	1	1	1	1	2	2	1	1	1	3	4	2	1	4	4	99	99	4	2	4	4	2	1	1	1	1	1	4	1	3	5	1	1	1	1	2	1	1	1
128	MRT54	2	4	2	1	3	1	1	1	1	1	1	1	1	1	1	1	1	1	2	3	2	1	4	4	1	2	4	2	4	4	1	1	1	1	1	2	2	1	2	2	1	1	1	1	1	1	1	2
129	MRT55	2	1	2	2	4	5	1	1	1	1	2	1.5	1	1	1	1	3	1	4	4	1	2	2	4	1	2	2	1	4	3	1	1	2	2	1	3	1	2	1	1	1	2	1	1	1	1	2	2
130	MRT56	2	2	2	1	5	1	1	1	1	1	1	1	1	1	1	1	1	1	3	4	1	1	3	4	1	3	4	1	4	4	2	1	2	1	1	1	3	1	2	1	1	1	1	1	1	2	1	2
131	MRT57	2	2	1	2	3	2	3	2	2	2	1	1	2	2	2	2	2	2	3	3	2	1	4	2	2	4	4	3	3	4	2	2	2	2	3	3	2	2	4	4	1	1	1	2	2	2	3	3
132	MRT58	2	1	2	2	1	1	4	5	2	1	1	1	1	3	2	1	4	1	3	3	1	1	4	3	1	3	4	2	3	4	1	1	3	1	2	2	1	1	1	2	1	1	2	1	1	3	3	3
133	MRT59	2	1	1	2	4	1	1	1	1	1	1	1	1	4	1	3	3	2	3	3	1	2	4	4	1	4	4	2	4	4	1	1	1	1	2	3	1	1	2	3	1	2	1	1	1	4	1	4
134	MRT60	2	2	2	2	5	1	1	1	7	1	1	1	1	3	1	3	1	6	1	1	3	4	2	3	2	1	2	3	2	2	4	3	5	3	4	5	1	3	1	5	1	4	2.13	4	3	3	5	5
135	MRT61	2	3	2	2	5	3	2	3	3	2	1	1	2	3	3	4	3	4	3	3	1	2	3	4	1	4	3	2	4	3	1	1	2	2	3	2	3	2	4	3	1	1	2	2	1	3	2.13	2
136	MRT62	2	5	1	1	5	1	1	1.1	1.1	1	1	1	1	2	1	1	1	1.1	3	3	1	2	2	3	2	2	3	3	3	3	3	2	2	2	2	1	4	2	4	4	1	1	1	2	3	4	2	2
137	MRT63	2	4	2	1	5	1	1	2	2	1	1	1	1	1	1	1	1	1	4	4	1	1	4	4	1	4	4	1	4	4	1	1	1	1	2	1	1	1	2	2	1	1	1	1	2	2	1	1
138	MRT64	2	5	1	2	4	1	1	1	1	1	1	1	1	1	1	1	1	1	4	3	1	1	4	4	1	4	4	2	4	4	1	1	1	1	1	1	3	1	3	3	1	1	1	3	1	1	1	1
139	MRT65	2	4	2	1	3	1	1	1	1	1	1	1	1	1	1	1	1	1	3	4	1	1	4	4	1	4	4	1	4	4	1	1	1	1	1	3	3	1	3	2	1	1	1	1	2	3	1	3
140	MRT66	2	5	1	2	6	1	1	1	1	1	1	1	1	1	1	1	1	1	3	3	1	2	2	4	1	3	3	2	4	3	1	1	1	1	1	1	3	1	3	3	1	1	1	1	1	4	3	1
141	MRT67	2	4	1	1	4	5	4	3	2	1	2	2	3	1	2	1	1	1	2	1	1	2	3	4	1	4	3	2	3	4	2	1	4	2	2	2	5	3	5	5	1	3	1	1	1	4	3	3
142	MRT68	2	4	1	1	5	5	3	4	4	1	1	1	1	1	1	4	4	5	3	3	1	2	3	4	1	3	4	2	4	3	2	1	3	3	4	3	2.86	4	3	2.86	3	3	3	2	2	4	3	3
143	MRT69	2	6	2	1	6	1	1	3	1	3	1	1	4	2	2	1	1	1	3	3	2	2	3	3	2	2	3	2	4	3	1	2	3	3	1	2	3	1	4	2	1	1	1	2	1	1	3	2
144	MRT70	2	1	2	2	5	2	1	1	1	1	1	1	1	1	1	1	1	1	4	4	2	1	4	4	1	2	4	2	4	4	2	1	1	1	1	1	1	1	2	2	1	1	1	1	1	2	1	1
145	MRT71	2	2	2	2	5	3	3	1	1	1	1	1	1	1	2	3	3	2	3	1	2	2	4	4	2	3	4	2	3	4	2	2	2	1	2	3	3	2	5	3	1	1	1	1	1	3	2	2
146	MRT72	2	1	1	2	1	1	1	1	1	1	1	1	1	1	1	1	1	1	3	3	2	2	2	2	2	4	2	2	3	1	3	1	2	3	1	3	2	3	3	3	1	1	1	1	1	3	3	3
147	MRT73	2	5	2	1	6	1	1	1	1	1	1	1	1	1	1	1	1	1	4	3	1	1	4	4	1	3	4	1	4	4	1	1	1	1	1	1	4	1	4	1	1	1	1	1	2	2	1	1
148	STUD1	3	1	1	2	4	4	1	1	1	1	1	1	1	2	2	1	2	2	3	4	1	1	3	4	1	3	4	2	4	4	1	1	1	2	2	3	1	1	4	4	1	1	1	1	1	2	3	3
151	STUD4	3	1	2	2	4	6	2	7	7	1	1	1	1	2	1	1	1	7	2	2	1	2	2	4	3	2	3	2	4	2	3	1	3	1	1	5	1	1	1	1	1	1	5	1	1	5	5	5
152	STUD5	3	1	2	2	4	1	1	1	2	1	1	1	1	2	1.61	1	1	1	3	4	1	1	4	4	1	4	4	1	4	4	1	1	1	2	1	1	1	1.22	2	2	1	1	1	2	1	1.22	1	2
153	STUD6	3	1	1	2	4	5	2	1	1	2	2	2	2	1	1	1	1	1	4	4	1	2	4	4	1	3	4	2	4	4	1	1	1	1	1	4	1	1	2	2	1	1	1	1	1	2	2	3
154	STUD7	3	1	1	2	4	2	1	2	2	1	1	1	1	3	1	1	1	1	3	3	1	2	2	2	1	2	2	3	3	4	2	1	1	1	1	4	2	1	3	3	1	1	1	1	1	2	4	4
155	STUD8	3	1	1	1	4	7	4	7	5	3	5	1	3	6	4	5	7	7	4	4	1	1	4	4	1	4	3	1	4	3	2	3	1	1	1	5	1	1	1	1	1	1	1	5	1	1	1	5
156	STUD9	3	1	1	2	4	2	1	1	1	1	1	1	1	2	1	1	2	1	3	3	1	2	4	4	1	3	3	2	4	4	1	1	1	2	2	1	1	1	2	2	1	1	1	1	1	4	1	2
157	STUD10	3	1	1	2	4	2	1	3	2	2	1	1	1	2	4	1	1	3	4	4	1	1	4	99	1	4	4	2	4	4	1	1	1	1	1	2	1	1	3	1	1	1	1	1	1	3	1	2
158	STUD11	3	1	1	2	4	6	6	6	6	6	6	5	6	6	1	1	1	6	3	3	2	1	4	4	1	3	3	1	4	4	1	1	1	1	4	2	2	1	4	3	1	1	1	1	1	3	1	1
159	STUD12	3	1	1	2	4	2	1	2	3	1	1	1	1	2	1	1	1	1	4	4	1	1	4	4	1	4	4	1	4	4	1	1	1	1	1	1	1	1	1	1	1	1	1	1	1	1	1	2
160	STUD13	3	5	1	2	4	1	1	1	1	1	1	1	1	1	1	1	1	1	4	4	1	1	4	4	1	4	4	1	4	4	1	1	1	1	1	1	1	1	1	1	1	1	1	1	1	1	1	1
161	STUD14	3	1	2	2	4	1	4	2	5	3	3	3	3	5	4	5	4	4	1	4	1	3	3	4	99	99	4	3	2	4	3	3	99	99	99	99	99	99	99	99	99	99	99	99	99	99	99	99
162	STUD15	3	1	2	2	4	2	1	1	1	1	1	1	1	1	1	2	3	2	3	3	2	3	2	3	1	2	3	1	4	2	2	2	2	1	3	3	1	3	3	1	2	2	2	2	3	2	2	2
163	STUD16	3	1	2	2	4	1	1	2	1	1	3	1	5	1	1	1	1	1	4	4	1	2	4	4	1	3	4	1	4	4	1	1	2	1	1	3	3	1	1	1	1	1	1	1	1	1	1	3
164	STUD17	3	1	2	2	4	1	1	4	3	1	3	3	1	3	1	1	1	1	2	3	2	2	4	4	1	3	3	3	3	4	3	3	2	2	2	3	1	2	3	1	1	1	1	1	1	4	3	3
165	STUD18	3	1	1	2	4	1	1	1	1	1	1	1	1	3	1	2	2	1	3	4	1	1	4	4	1	1	3	1	4	4	1	1	1	1	1	2	1	1	1	1	1	1	1	1	1	1	1	2
166	STUD19	3	1	1	2	5	1	1	2	2	1	1	1	5	1	1	3	3	2	3	4	2	2	4	4	1	3	4	1	4	4	1	1	1	1	1	1	1	1	1	1	1	1	1	1	2	1	1	1
167	STUD20	3	1	1	2	5	4	6	4	5	1	6	6	1	6	2	6	2	4	2	2	2	4	2	2	2	2	2	2	4	2	3	2	3	3	4	3	2	3	2	2	1	4	4	4	1	1	1	4
168	STUD21	3	1	2	2	5	1	1	1	1	1	1	1	1	1.16	2	2	1	1	3	3	2	2	4	4	2	4	4	2	3	4	2	1	1	2	1	2	2	1	3	3	1	1	3	1	1	2	2	2
169	STUD22	3	1	2	2	4	4	2	6	4	1	1	1	1	3	2	6	3	2	4	4	1	2	3	4	1	3	3	2	3	4	2	1	1	1	2	4	1	1	4	1	1	1	1	2	2	1	1	2
170	STUD23	3	1	1	2	4	5	1	1	1	1	1	1	1	3	1	2	1	1	4	3	1	1	4	4	1	3	4	2	3	4	1	1	1	1	2	2	1	1	2	1	1	1	1	1	1	2	1	3
171	STUD24	3	1	2	2	4	2	1	1	1	3	2	2	1	1	3	1	2	2	3	3	1	2	3	2	1	1	2	1	2	3	1	2	2	1	1	3	1.9	1	2	4	1	2	1	1	1	2	2	3
172	STUD25	3	99	2	2	4	2	1	1	1	1	1	1	1	1	1	1	1	1	2	3	2	2	3	4	1	3	2	2	3	3	2	1	2	3	2	3	1	2	3	3	1	1	1	1	1	2	2	3
173	STUD26	3	1	1	2	4	6	1	1	2	1	1	1	1	1	1	3	1	2	2	3	1	2	3	3	1	3	4	1	4	4	1	1	2	3	3	4	1	2	1	1	1	1	1	1	1	2	2	4
174	STUD27	3	1	2	3	4	2	1	3	2	1	4	3	1	2	1	2	1	1	3	3	1	2	2	2	1	3	2	1	4	3	4	3	2	2	1	4	3	1	4	4	1	1	1	1	1	2	1	4
175	STUD28	3	1	1	2	4	1	1	1	1	1	1	1	1	1	1	1	1	1	3	3	1	2	4	4	1	4	3	1	4	3	1	1	1	1	1	3	1	1	2	1	1	1	1	1	1	2	1	2
176	STUD29	3	1	1	2	4	1	1	1	1	1	1	1	1	1	1	1	1	2	4	4	1	1	4	4	1	2	4	1	4	4	1	1	1	1	1	2	1	1	1	1	1	1	1	5	1	1	1	2
177	STUD30	3	1	1	2	4	6	1	1	1	1	1	1	1	1	1	1	1	1	4	4	1	1	4	4	1	3	4	2	4	4	1	1	1	1	1	4	1	1	5	1	1	1	1	1	1	2	1	4
178	STUD31	3	1	2	2	4	1	1	1	1	1	1	1	1	1	1	1	1	1	3	3	2	2	3	4	2	3	3	2	4	3	2	3	1	1	1	1	1	1	1	1	1	1	1	1	1	1	1	1
179	STUD32	3	1	1	2	4	1	1	2	2	1	1	1	1	1	2	2	2	1	2	3	2	4	1	4	1	3	1	3	2	3	4	1	1	1	1	3	1	1	3	2	1	1	2	1	1	1	2	3
180	STUD33	3	1	1	2	4	4	1	3	2	1	1	3	1	3	1	1	2	2	3	3	1	2	3	4	1	2	2	1	4	3	2	1	3	1	3	2	2	1	5	5	1	2	1	1	1	4	2	3
181	STUD34	3	1	1	2	4	6	1	1	1	2	1	1	1	1	2	1	1	1	4	4	1	2	4	4	1	3	3	1	4	4	1	1	1	1	1	3	1	1	2	2	1	1	1	2	1	2	1	3
182	STUD35	3	1	2	2	4	3	3	2	2	1	2	3	3	4	4	2	2	2	3	3	2	1	3	4	2	2	2	2	3	3	2	2	3	1	3	3	1	2	1	1	1	3	1	1	1	4	2	3
183	STUD36	3	1	1	2	4	1	1	1	1	1	1	1	1	1.25	1	3	2	1	3	4	1	2	3	4	1	3	3	1	4	4	2	2	1	1	1	5	1	1	4	3	1	1	1	1	1	2	1	3
184	STUD37	3	1	1	2	4	6	5	2	2	1	3	3	1	2	1	1	2	2	3	2	1	2	2	4	1	3	3	1	4	4	1	2	2	1	3	3	1	1	4	1	1	1	1	3	1	1	2	3
185	STUD38	3	1	2	2	4	1	1	3	1	1	1	1	1	3	1	1	1	1	3	3	2	2	4	4	1	3	3	1	3	4	1	1	1	1	1	2	1	2	2	2	1	1	1	2	1	1	1	3
186	STUD39	3	1	2	2	4	1	1	2	2	1	1	1	1	2	1	1	2	1	3	3	1	1	3	4	1	3	3	1	4	3	1	1	1	1	1	3	1	1	1	1	1	1	1	2	2	2	2	2
187	STUD40	3	1	2	2	4	1	1	1	1	1	1	1	1	1	1	2	1	1	4	3	1	1	4	4	1	3	4	1	3	4	1	1	2	1	2	2	1	1	1	1	1	1	1	1	1	1	1	2
188	STUD41	3	1	1	2	4	5	1	1	1	1	1	1	1	1	1	1	1	2	3	3	1	2	4	4	1	3	4	1	4	4	1	1	2	1	2	4	3	2	4	3	1	1	1	1	1	2	3	4
189	STUD42	3	1	2	2	4	1	1	1	1	1	1	1	1	1	1	1	1	1	3	4	1	1	3	4	1	2	3	1	4	4	1	1	1	1	1	3	1	2	3	3	1	1	1	1	1	3	1	2
190	STUD43	3	1	1	2	4	1	1	4	6	2	1	1	2	1	1	1	1	4	3	3	1	1	4	4	1	99	4	1	4	4	1	1	3	1	3	4	1	2	3	3	1	1	1	1	1	2	2	3
191	STUD44	3	1	2	2	4	3	3	4	4	2	1	1	4	4	4	3	2	2	3	3	1	2	3	4	1	2	3	1	4	4	1	1	1	1	3	1	1	1	1	1	1	2	2	3	3	1	1	1
192	STUD45	3	1	1	2	4	1	1	1	1	1	1	1	1	1	1	1	1	1	4	3	1	1	4	4	1	2	4	1	4	4	1	1	1	1	1	1	1	1	2	1	1	1	1	1	1	1	1	1
193	STUD46	3	1	1	2	4	3	1	1	1	1	1	1	1	1	1	1	1	1	3	99	99	99	99	99	99	99	99	99	99	99	99	2	2	1	1	3	1	1	1	1	1	1	1	1.1	1	1	1	1.1
194	STUD47	3	1	2	2	4	1	3	2	2	1	1	1	3	2	1	1	1	2	3	3	1	2	3	4	2	3	3	2	4	3	2	1	2	3	2	3	3	1	4	4	1	1	1	1	1	2	2	3
195	STUD48	3	1	1	2	4	3	1	2	1	1	1	1	1	3	4	1	1	2	2	1	2	2	99	2	1	3	2	2	4	99	3	1	3	4	2	3	2	2	3	4	1	1	1	1	1	3	3	4
196	STUD49	3	1	2	2	4	2	1	2	2	1	2	2	1	3	1	1	1	3	3	3	1	2	3	4	1	3	3	2	2	3	2	1	2	1	2	3	2	1	2	2	1	1	2	2	1	3	2	2
197	STUD50	3	1	1	2	4	4	3	5	4	2	2	1	1	4	4	2	1	2	3	3	2	2	3	2	1	3	3	2	4	4	3	1	2	2	2	4	1	1	3	4	1	2	1	2	1	4	3	4
198	STUD51	3	1	2	2	4	1	1	1	1	1	1	1	1	1	1	1	1	1	4	4	1	1	4	4	1	4	4	1	4	4	1	1	1	1	1	2	1	1	1	1	1	1	1	1	1	1	1	1
199	STUD52	3	1	1	2	4	4	1	1	2	1	1	1	1	1	1	4	2	1	4	4	1	1	4	4	1	4	4	2	4	4	4	4	1	1	2	1	1	1	2	1	1	1	1	1	1	1	1	1
200	STUD53	3	1	1	2	4	6	1	2	5	1	1	1	1	1	4	1	3	5	3	1	2	2	3	4	2	2	3	3	4	3	2	1	3	3	2	4	3	3	5	5	1	2	2	1	1	2	4	4
201	STUD54	3	1	1	2	4	1	1	1	1	1	1	1	1	3	1	1	1	1	3	3	1	2	2	4	2	3	3	2	4	4	2	2	1	1.8	1	5	2	3	3	3	1	1	1	1	1	3	2	3
202	STUD55	3	1	1	2	4	1	1	1	1	1	1	1	1	1	1	1	1	1	3	3	2	2	2	4	2	3	3	3	3	3	3	2	2	1	1	5	2	1	3	3	1	1	1	1	1	2	3	3
203	STUD56	3	1	1	2	5	1	1	1	1	1	1	1	1	1	1	1	1	1	4	4	1	1	4	4	1	4	4	1	4	4	1	1	1	1	1	2	1	1	1	1	1	1	1	1	1	1	1	2
204	STUD57	3	1	1	2	4	1	1	1	1	1	1	1	1	1	1	3	2	1	3	3	2	2	4	4	1	3	3	2	4	3	2	2	2	1	2	1	3	1	3	3	1	2	1	1	1	3	2	2
205	STUD58	3	1	1	2	4	1	3	2	2	1	1	1	1	1	1	1	1	1	3	4	1	2	2	4	1	3	3	2	3	3	2	1	1	1	2	2	1	1	1	1	1	1	1	1	1	1	1	2
206	STUD59	3	1	1	2	4	3	2	1	1	1	1	1	1.5	3	1	1	1	2	3	3	1	2	3	4	1	2	3	2	4	3	2	1	2	2	3	2	1	2	3	3	1	1	1	2	1	3	2	2
207	STUD60	3	1	1	2	4	1	1	1	1	1	1	1	1	1	1	1	1	1	4	4	1	1	4	4	1	3	3	1	4	4	1	1	1	1	1	3	1	1	2	1	1	2	1	1	1	2	1	3
208	STUD61	3	1	1	2	4	4	1	3	3	3	1	1	3	3	3	3	3	5	3	4	1	2	4	4	1	3	4	2	4	4	2	2	3	1	4	4	1	2	1	1	1	2	4	2	1	5	3	4
209	STUD62	3	1	1	1	4	1	1	3	3	1	1	1	1	5	1	1	4	2	4	4	1	1	4	4	1	4	4	2	4	4	1	1	1	1	1	1	1	1	2	1	1	1	1	1.08	1	2	1	1
210	STUD63	3	1	1	2	4	1	1	2	4	1	1	1	1	1	1	1	1	1	3	2	1	3	2	4	1	2	3	1	4	3	1	1	2	1	1	1	1	1	1	5	1	2	2	1	2	3	2	2
211	STUD64	3	1	1	2	4	1	1	1	1	1	1	1	1	1	1	2	1	2	3	4	2	1	4	4	1	3	3	2	4	4	1	1	1	2	2	1	1	1	1	1	1	1	1	1	1	3	2	2
212	STUD65	3	1	1	2	4	1	1	1	1	1	1	1	1	2	1	1	2	1	4	3	1	2	4	4	1	2	3	2	3	3	1	1	3	3	2	1	2	2	3	3	1	1	3	1.7	1	2	1	1
213	STUD66	3	1	2	2	4	1	1	2	1.3	1	1	1	1	4	1	1	1	1	4	4	1	1	4	4	1	3	4	1	4	4	1	1	1	1	1	1	1	1	2	1	1	1	1	1	2	1	1	1
214	STUD67	3	1	1	2	4	1	1	1	1	1	1	1	1	1	2	1	2	2	3	4	2	2	3	4	1	3	4	1	4	4	1	1	1	2	1	2	1	1	2	1	1	1	1	1	1	3	1	1
215	STUD68	3	1	1	2	4	2	1	1	2	1	1	1	1	3	2	2	3	3	3	4	1	1	4	4	1	4	4	99	4	4	2	1	2	1	2	2	1	1	1	1	1	2	1	1	1	3	1	3
216	STUD69	3	1	1	2	4	1	1	2	2	2	1	1	1	4	1	7	2	3	4	4	1	1	4	4	1	3	3	2	4	4	1	1	1	1	3	1	1	1	1	1	1	1	1	1	1	1	1	3
217	STUD70	3	99	2	2	4	1	1	1	1	1	1	1	1	1	1	1	1	1	4	4	1	1	4	3	1	3	3	1	4	3	2	1	2	2	1	3	2	2	2	2	1	1	1	1	1	2	1	1
218	STUD71	3	1	1	2	4	1	1	1	1	1	1	1	1	1	1	1	1	1	4	4	1	1	4	4	1	4	4	2	4	4	1	1	1	1	1	1	1	1	1	1	1	1	1	1	1	1	1	1
219	STUD72	3	1	1	2	4	1	1	1	1	1	1	1	1	1	1	4	2	1	4	3	1	2	3	4	1	3	3	1	4	4	1	1	2	1	1	3	1	1.56	3	3	1	1	1	1	1	2	1	3
220	STUD73	3	1	1	2	4	1	1	1	1	1	1	1	1	1	1	2	1	1	3	4	1	2	4	4	1	4	4	1	4	4	1	1	2	2	1	3	1	2	1	2	1	1	1	1	1	3	2	2
221	STUD74	3	1	1	2	4	5	1	1	1	1	1	1	1	1	1	1	1	1	4	4	1	1	4	3	1	3	4	2	4	4	2	1	2	1	1	1	2	1	1	2	2	2	1	1	1	2	1	2
222	STUD75	3	1	2	99	4	1	1	1	1	1	1	1	1	1	1	1	1	1	3	4	1	2	4	4	1	2	3	2	3	4	3	2	1	1	1	1	1	1	1	1	1	1	1	1	1	1	1	1
223	STUD76	3	1	2	2	4	2	1	1	1	1	2	2	2	1	1	1	1	1	2	2	2	3	1	4	2	3	2	4	3	2	2	1	1	3	1	4	1	1	1	1	1	1	3	1	4	1	1	3
225	STUD78	3	1	1	2	4	1	1	1	1	1	1	1	1	1	1	1	1	1	2	3	2	2	4	4	2	2	2	3	3	4	3	2	3	1	1	3	2	5	2	1	1	1	1	1	1	5	4	4
226	STUD79	3	1	1	2	4	2	1	1	1	1	1	1	1	1	1	2	1	1	3	4	2	1	4	4	1	3	4	2	4	4	2	2	1	1	1	2	1	1	2	1	1	1	1	1	1	2	1	2
227	STUD80	3	1	2	2	4	1	1	2	1	1	1	1	1	1	1	1	1	1	3	3	1	2	2	4	1	3	3	2	3	3	2	1	1	2	1	1	3	1	2	2	1	1	1	1	1	1	1	2
229	STUD82	3	1	1	2	4	1	1	1	1	1	1	1	1	2	2	3	2	1	3	3	1	1	4	4	1	2	4	2	4	4	1	1	1	1	1	4	1	1	3	1	1	1	2	1	2	2	1	3
230	STUD83	3	1	1	2	4	2	1	1	2	1	1	1	2	2	1	2	2	2	2	4	1	2	2	4	1	3	3	2	4	4	1	1	1	1	1	2	1	1	2	1	1	1	2	3	1	4	4	4
231	STUD84	3	1	1	2	4	1	1	1	1	1	1	1	1	1	1	1	1	1	3	3	1	1	3	4	1	3	4	1	4	4	1	1	2	1	1	1	1	1	1	1	1	1	1	1	2	2	2	2
232	STUD85	3	1	1	2	4	1	1	2	3	1	1	1	1	1	1	1	2	1	3	3	1	2	4	4	1	3	3	2	4	3	1	1	1	1	1	2	1	1	1	2	1	1	1	1	1	2	2	2
233	STUD86	3	1	1	2	4	1	1	1	1	1	1	1	1	1	1	2	3	2	3	2	1	1	4	4	1	2	4	1	4	4	1	1	1	1	2	3	1	1	2	2	1	1	1	1	1	2	1	2
234	STUD87	3	1	1	2	4	1	1	1	1	1	1	1	1	5	1	1	1	1	3	3	1	2	3	4	1	3	3	2	3	3	2	1	2	1	2	3	2	3	2	2	1	1	1	1	1	3	2	2
235	STUD88	3	1	2	2	4	1	1	2	2	1	1	1	2	4	2	1	1	1	3	3	1	2	4	4	1	1	3	2	4	3	3	1	1	1	2	2	2	1	2	3	1	1	1	1	2	2	2	2
236	STUD89	3	1	1	2	4	5	2	1	1	1	1	1	1	1	1	1	1	1	3	3	3	2	4	4	1	2	3	1	4	3	1	1	2	3	3	5	2	2	3	3	1	1	1	1	1	4	1	2
237	STUD90	3	1	1	2	4	1	1	1	1	1	1	1	1	1	1	1	3	2	3	3	1	2	3	4	1	2	3	2	4	3	1	1	1	1	1	2	2	1	2	2	1	1	1	2	3	5	2	2
238	STUD91	3	1	2	2	4	1	1	2	2	1	1	1	1	4	1	1	2	1	3	3	1	1	4	4	1	3	4	2	4	4	2	1	1	1	1	4	1	1	1	2	1	1	1	2	1	1	1	2
239	STUD92	3	1	2	2	4	1	1	1	1	1	1	1	1	1	1	1	1	1	4	1	2	2	4	1	3	3	1	3	4	2	2	2	2	2	1	4	2	2	1	2	1	1	2	1	1	3	3	4
240	STUD93	3	1	2	2	4	3	2	7	1	1	1	1	1	4	1	1	1	1	3	3	1	1	4	4	1	3	2	1	3	3	2	1	1	1	1	2	1	1	3	3	1	1	1	2	1	1	1	2
241	STUD94	3	1	1	2	4	1	3	4	4	1	1	1	1	3	3	3	3	2	3	3	1	2	4	4	2	4	3	2	4	4	1	2	2	1	3	2	2	1	3	3	1	1	2	1	1	2	2	2
242	STUD95	3	1	1	2	4	2	1	1	1	1	1	1	1	1	1	2	2	1	2	3	1	3	3	4	1	2	2	2	4	2	3	3	1.72	1.72	2	2	2	2	3	3	1	1	1	1	1	2	2	2
243	STUD96	3	1	2	2	4	1	1	1	1	1	1	1	1	1	1	1	1	3	3	3	1	1	4	4	1	3	4	2	4	3	1	1	2	2	1	3	2	2	2	1	1	1	2	1	1	2	1	2
244	STUD97	3	1	1	2	4	1	1	1	1	1	1	1	1	1	1	1	1	1	3	3	1	2	2	4	1	3	3	1	4	4	2	1	1	1	2	3	1	1	2	2	1	1	1	1	1	2	2	3
245	STUD98	3	1	1	2	4	1	1	1	1	1	1	1	1	1	1	1	2	2	3	4	1	2	3	4	1	4	2	1	4	3	1	1	1	1	2	3	3	1	3	2	1	1	1	1	1	1	3	4
246	STUD99	3	1	1	2	4	1	1	3	2	1	1	1	1	1	1	1	1	1	2	2	2	2	4	2	2	4	4	1	3	4	2	1	1	1	1	1	1	1	3	2	1	1	1	1	1	2	2	2
247	STUD100	3	1	2	2	4	1	1	1	1	1	1	1	1	1	1	1	2	2	3	3	1	1	4	4	1	3	4	1	4	4	1	2	3	1	1	5	4	2	1	1	1	1	1	2	2	1	1	3
248	STUD101	3	1	1	2	4	1	1	1	1	1	1	1	1	1	1	1	1	1	3	3	1	2	2	4	1	2	3	2	4	4	2	2	1	2	1	5	1	3	3	3	1	1	1	1	1	3	2	5
249	STUD102	3	1	2	2	4	1	2	1	2	1	1	1	1	1	1	1	1	1	3	4	1	1	4	4	1	3	4	1	4	4	1	1	1	1	1	2	1	2	3	3	1	1	1	1	1	2	1	1
250	STUD103	3	1	2	2	4	3	2	4	3	1	1	1	1	1	1	1	1	2	3	4	1	1	4	4	1	4	4	1	4	4	1	1	2	1	2	3	2	1	3	3	1	1	1	1	1	1	2	3
251	STUD104	3	1	1	2	4	1	1	1	1	1	1	1	1	1	1	2	3	3	4	3	1	2	4	4	1	99	3	1	4	4	1	1	3	2	2	1	1	2	1	1	1	2	2	1	1	2	1	2
252	STUD105	3	1	1	2	4	7	4	1	3	1	3	3	3	1	1	6	6	7	3	3	1	1	4	4	1	3	3	2	4	4	2	1	1	1	3	1	3	1	1	1	1	1	1	1	1	3	1	1
253	STUD106	3	1	1	2	4	5	5	4	4	5	1	2	6	1	4	1	1	3	3	3	2	2	3	4	2	2	3	2	4	3	2	1	2	3	2	3	1	1	3	4	1	2	3	1	1	3	2	2
254	STUD107	3	1	1	2	4	1	1	1	1	1	1	1	1	1	1	1	1	1	3	4	1	2	4	2	1	3	4	2	4	3	2	2	2	1	1	3	1	2	2	2	1	1	1	1	1	2	3	2
255	STUD108	3	1	1	2	4	1	1	1	1	1	1	1	1	1	1	1	2	1	3	3	1	2	3	4	1	3	4	1	4	4	2	1	1	1	1	1	1	1	3	2	1	1	1	1	1	3	1	2
256	STUD109	3	1	1	2	4	3	3	3	3	4	1	2	4	1	3	1	1	4	3	3	1	2	2	4	1	3	2	1	4	3	2	1	2	2	3	3	1	3	2	2	1	2	2	2	3	2	2	3
257	STUD110	3	1	1	2	4	1	1	1	2	3	1	1	1	1	3	1	1	1	4	3	1	2	4	3	1	3	4	1	4	4	1	1	1	1	1	3	1	1	1	1	1	1	1	1	1	2	1	1
258	STUD111	3	1	1	2	4	3	1	2	1	1	1	1	1	3	1	3	1	1	3	4	4	2	4	4	1	3	3	1	4	4	2	1	1	1	1	2	2	1	1	2	1	1	1	1	1	2	1	2
259	STUD112	3	1	1	2	4	2	2	2	2	2	1	1	1	4	1	1	2	2	3	3	2	2	4	4	1	3	4	2	4	3	2	1	1	1	3	2	2	1	3	3	1	1	1	2	2	2	3	3
260	STUD113	3	1	1	2	4	6	5	6	6	3	3	2	2	6	6	3	6	6	2	3	2	1	4	4	1	3	3	2	3	4	1	1	3	2	5	2	1	3	4	5	2	3	1	3	3	4	2	3
261	STUD114	3	1	1	2	4	2	1	2	1	1	1	1	2	2	4	4	2	4	3	3	1	2	4	4	1	3	3	2	4	4	2	1	2	1	2	3	2	2	2	3	1	1	1	1	1	2	1	2
262	STUD115	3	2	2	2	4	3	2	3	4	1	1	1	1	3	1	2	5	3	3	3	4	2	3	3	1	3	3	2	4	4	1	1	2	2	3	1	2	1	2	3	1	2	1	2	2	2	2	2
263	STUD116	3	1	2	2	4	1	1	1	1	1	1	1	1	1	1	1	1	1	3	4	1	2	4	4	1	3	4	1	4	4	1	1	1	1	1	1	2	1	3	2	1	1	1	2	2	1	1	1
264	STUD117	3	1	1	2	4	1	1	1	1	1	1	1	1	1	1	3	1	1	3	4	1	2	4	4	1	3	4	1	4	4	1	1	2	1	1	3	2	1	2	2	1	1	1	1	1	3	1	3
265	STUD118	3	1	1	2	4	1	1	1	1	1	1	1	1	1	1	1	1	1	3	3	1	2	2	4	1	3	3	99	3	3	2	1	3	3	3	3	2	2	3	3	1	2	3	3	2	3	3	3
266	STUD119	3	1	1	2	4	1	1	1	1	1	1	1	1	1	1	4	2	1	4	3	1	2	3	2	1	3	4	1	4	4	1	1	2	1	2	2	1	2	2	2	1	1	1	1	1	1	2	2
267	STUD120	3	1	1	2	4	3	3	1	1	1	1	1	1	3	1	4	1	1	2	4	2	2	4	3	1	2	3	2	3	3	2	1	1	3	3	4	2	4	2	1	1	1	1	2	1	4	3	4
268	RDS01	4	1	1	2	7	4	4	4	6	5	2	1	2	3	3	4	6	5	2	2	2	3	2	4	1	3	3	2	3	3	3	1	1	1	3	2	1	1	2	4	1	1	1	3	1	2	3	4
269	RDS02	4	4	2	1	4	6	6	6	6	4	6	6	2	7	6	5	5	7	2	2	2	2	3	4	1	3	4	3	3	3	3	2	3	2	4	3	2	2	3	3	1	2	3	4	4	2	3	3
270	RDS03	4	5	1	1	4	6	4	5	6	7	1	1	6	4	7	6	6	7	2	2	2	3	2	3	2	2	2	3	2	2	3	2	3	2	5	3.08	4	2	4	4	1	2	4	5	3	2	3	4
271	RDS04	4	4	1	1	7	6	2	5	5	1	2	1	5	2	2	4	5	4	3	3	2	4	1	4	2	3	1	2	4	2	2	1	3	1	4	3	1	1	1	1	1	2	1	3	1	3	1	2
272	RDS05	4	6	1	1	3	2	2	2	1	1	1.5	2	1	2	2	1	1	1	3	4	1	2	4	4	1	4	4	2	4	3	1	1	1	2	1	1	1	1	4	1	1	1	1	1	1	1	1	1
273	RDS06	4	5	1	1	5	4	2	2	2	1	4	3	1	3	4	1	1	1	3	2	2	1	4	4	4	4	4	2	3	4	1	1	1	2	3	5	3	1	5	4	1	1	1	1	1	2	4	5
274	RDS07	4	5	2	1	5	4	4	7	6	1	7	7	1	5	7	5	6	4	3	3	2	2	2	3	1	1	2	2	4	3	3	1	1	3	5	2	3	1	4	3	1	1	1	5	4	2	1	2
275	RDS08	4	5	1	1	5	4	7	7	7	7	1	1	7	4	7	7	7	7	1	1	3	2	3	3	3	4	3	3	2	3	3	2	5	3	5	5	5	3	5	5	1	3	4	1	1	4	5	5
276	RDS09	4	2	2	2	3	4	5	7	7	5	1	1	3	3	5	5	4	7	2	1	1	2	4	4	1	3	4	2	3	4	3	2	5	1	5	3	4	5	3	5	1	3	2	1	3	3	5	5
277	RDS10	4	2	1	1	3	7	6	4	7	7	1	1	7	7	7	7	7	7	2	3	2	2	4	4	2	1	3	2	2	3	3	1	2	3	5	2	1	2	4	4	1	1	1	4	5	4	1	1
278	RDS11	4	5	1	1	5	7	5	4	5	1	7	5	1	7	7	5	3	7	2	1	2	2	1	3	1	3	2	2	3	3	1	1	4	3	4	2	5	3	5	5	3	4	2	4	3	2	4	3
279	RDS12	4	5	2	1	4	2	2	5	5	2	1	1	1	1	3	5	5	5	1	2	4	4	1	1	4	1	1	4	1	1	4	4	3	1	4	5	5	3	4	4	1	1	4	5	4	2	3	3
280	RDS13	4	4	2	1	5	5	7	7	7	2	2	1	3	5	5	7	7	7	1	1	3	3	3	4	2	2	2	1	4	1	2	1	4	4	5	5	5	5	5	5	5	4	5	5	5	4	4	5
281	RDS14	4	6	1	1	5	2	3	6	5	3	1	1	2	2	5	6	6	6	3	4	1	1	4	4	1	2	4	2	4	4	2	1	1	1	4	1	4	2	4	3	1	1	2	3	3	3	1	1
282	RDS15	4	2	2	2	6	4	2	4	4	2	4	1	2	4	4	4	2	2	3	3	2	1	4	4	2	3	4	2	4	4	2	1	3	2	4	3	2	3	1	2	1	3	2	2	2	2	2	2
283	RDS16	4	6	1	2	5	4	4	5	4	1	1	1	1	4	4	1	1	2	3	2	1	4	1	4	1	3	2	4	3	2	2	1	1	4	2	3	4	2	4	4	1	1	3	2	3	4	5	3
284	RDS17	4	5	1	1	3	6	4	6	6	5	6	5	6	2	5	5	5	6	2	3	2	3	3	4	2	2	2	3	3	3	2	1	1	1	3	3	2	1	4	2	1	2	1	2	4	1	2	3
285	RDS18	4	5	1	1	5	4	2	5	5	1	3	2	1	3	1	5	6	5	2	2	3	2	4	3	3	3	2	4	3	3	3	2	4	3	4	5	2	1	1	3	1	3	2.6	3	1	2	3	4
286	RDS19	4	4	99	99	99	2	2	1	1	1	2	2	1	2	2	3	3	3	4	4	1	1	4	4	1	3	4	1	4	4	1	1	1	1	3	3	3	1	2	1	4	3	3	1	1	1	3	3
287	RDS20	4	2	99	99	99	5	1	2	2	1	1	1	1	1	1	1	1	5	1	3	3	2	1	4	4	1	4	4	1	4	3	1	2	3	3	1	1	1	1	1	1	4	4	3	2	2	1	1
288	RDS21	4	4	99	99	99	6	4	7	7	1	4	1	3	5	4	3	3	5	1	2	3	2	2	3	3	2	2	99	2	3	3	2	4	3	5	5	3	4	2	2	1	3	2	5	1	3	5	3
289	RDS22	4	4	99	99	99	4	3	3	3	2	3	1	1	1	2	2	4	4	2	2	3	3	1	2	3	2	2	3	2	2	3	2	3	3	3	4	3	2	4	4	1	4	4	4	3	3	4	4
290	RDS23	4	1	99	99	99	4	4	5	7	6	5	4	6	3	6	7	6	2	2	2	3	4	2	3	3	3	2	3	3	2	4	2	5	3	3	3	2	3	1	2	2	4	2	3	4	3	2	4
291	RDS24	4	5	99	99	99	7	7	5	5	1	3	5	5	5	6	5	5	5	1	1	4	4	1	1	4	2	1	4	1	1	4	4	5	4	5	5	5	5	4	5	2	5	4	3	5	5	5	5
292	RDS25	4	6	99	99	99	4	1	5	5	1	3	3	1	6	2	7	6	6	3	2	2	1	3	4	2	2	4	2	3	4	2	2	4	2	5	2	3	3	3	2	1	3	2	3	4	3	4	3
293	RDS26	4	5	2	1	7	6	5	3	3	2	1	1	4	7	6	6	6	6	1	1	3	4	3	3	2	3	2	3	3	3	3	4	4	5	4	4	3	4	2	5	1	1	1	1	4	4	4	5
294	RDS27	4	1	2	2	4	5	6	7	7	1	3	1	1	7	7	2	3	2	2	3	2	1	3	3	2	4	4	1	4	3	2	1	2	1	3	3	1	2	2	2	1	2	2	5	1	3	4	3
295	RDS28	4	5	1	2	4	6	5	7	7	7	2	1	7	5	7	5	4	7	1	2	4	3	2	2	3	3	2	3	2	1	3	3	3.6	4	5	5	3	3	4	5	2	2	3	4	4	4	5	5
296	RDS29	4	4	1	1	2	6	6	6	6	1	6	6	1	6	6	1	2	2	1	1	4	4	1	1	3	2	1	3	2	2	3	2	4	2	4	4	4	2	4	4	1	2	4	2	2	3	4	4
297	RDS30	4	4	1	2	5	2	1	6	5	4	2	5	5	4	7	1	2	4	2	2	2	2	3	3	2	3	2	3	2	3	2	1	2	3	2	4	5	3	5	5	1	1	1	3	3	2	4	4
298	RDS31	4	4	1	2	2	6	2	6	6	5	7	7	5	7	1	1	1	2	1	2	4	3	1	1	3	1	1	4	1	2	4	4	4	4	3	4	5	5	5	5	1	1	2	1	4	4	4	4
299	RDS32	4	5	2	1	5	3	3	6	6	4	4	3	3	3	4	1	5	2	2	2	2	3	4	4	3	3	3	3	3	3	2	2	3	3	4	3	4	3	5	5	1	3	2	4	3	2	3	3
300	RDS33	4	4	2	1	3	1	3	3	4	1	5	5	1	6	5	2	3	3	1	2	3	4	1	3	3	3	1	3	2	2	4	3	4	2	2	4	2	2	4	5	1	2	3	3	1	1	4	5
301	RDS34	4	6	1	1	5	2	3	1	1	2	1	1	3	2	1	3	3	1	1	2	3	3	1	4	3	2	1	3	1	3	3	1	4	3	2	1	2	3	3	3	1	3	3	1	1	3	5	4
302	RDS35	4	4	1	1	5	2	3	6	6	1	6	5	2	6	6	1	1	6	1	1	3	3	3	4	3	4	2	4	1	3	3	3	1	3	4	5	1	2	3	3	2	1	2	3	1	3	5	5
303	RDS36	4	5	1	2	6	5	5	7	7	4	6	6	2	5	6	6	6	7	3	3	2	2	2	4	2	3	3	3	2	3	3	2	2	4	4	3	5	2	3	5	2	4	2	5	4	3	5	3
304	RDS37	4	2	1	2	3	5	4	6	6	1	5	4	1	4	3	6	7	5	2	3	3	1	4	3	2	4	4	2	2	4	2	1	4	3	4	4	4	3	4	4	2	3	3	1	1	3	4	3
305	RDS38	4	2	2	2	5	5	4	7	7	2	1	3	6	2	4	5	5	6	2	1	3	3	3	4	4	3	3	4	3	4	1	3	4	3	5	1	2	4	4	4	5	5	3	5	5	4	2	3
306	RDS39	4	5	1	1	3	2	2	3	3	1	3	1	1	5	4	1	1	3	2	2	3	3	2	3	3	2	2	3	3	2	2	1	4	2	3	5	5	3	4	4	1	1	1	3	4	4	4	5
307	RDS40	4	4	2	1	3	5	5	7	6	3	1	2	1	6	6	4	4	1	2	2	3	1	3	3	4	1	3	2	4	3	2	1	1	4	3	3	1	3	2	1	1	1	2	2	1	1	3	1
308	RDS41	4	5	1	1	3	4	4	4	4	6	2	1	6	6	6	4	4	5	1	3	3	3	2	4	2	2	1	3	2	3	3	2	3	3	3	3	4	3	4	4	1	3	3	2	3	5	4	3
309	RDS42	4	4	1	1	5	3	3	6	6	5	5	2	5	4	5	6	5	6	2	3	2	4	2	4	3	3	3	2	3	3	3	2	1	3	4	2	4	5	4	4	1	3	3	2	4	4	4	3
310	RDS43	4	5	1	1	7	1	2	6	6	5	1	1	6	5	5	6	6	6	3	3	2	2	2	4	2	3	2	2	3	3	3	2	3	2	4	4	4	3	4	3	1	2	1	3	4	3	4	4
311	RDS44	4	4	2	1	5	4	5	6	4	2	4	3	1	2	2	2	2	3	1	2	4	2	2	2	4	2	1	3	1	2	4	3	4	4	3	2	3	2	4	5	2	2	4	3	2	5	4	4
312	RDS45	4	5	2	1	4	3	3	6	6	4	4	3	3	3	4	1	4	2	2	2	2	3	4	4	3	4	3	3	3	3	2	2	3	3	4	3	4	3	5	5	1	3	2	4	3	2	3	3
313	RDS46	4	5	1	1	3	3	3	6	6	1	6	6	1	7	6	5	4	4	1	1	3	3	2	2	2	2	2	3	3	1	3	3	4	4	3	3	4	3.3	4	4	1	4	4	3	3	5	5	4
314	RDS47	4	5	1	99	99	4	2	6	6	3	7	7	1	3	4	6	4	5	2	3	2	3	4	4	2	2	1	2	4	3	3	1	2	1	5	5	3	1	3	2	1	4	1	3	5	2	2	4
315	RDS48	4	5	1	99	99	4	4	0	3	7	1	1	7	5	5	7	6	5	1	3	3	2	4	2	3	3	2	4	3	3	1	3	2	5	3	2	2	5	5	1	2	3	3	4	3	3	3	1
316	RDS49	4	4	1	99	99	6	3	6	6	3	2	1	4	1	5	2	6	3	4	99	2	2	4	4	1	2	3	2	4	4	2	1	2	1	5	1	2	1	4	4	1	3	1	2	1	1	1	1
317	RDS50	4	4	2	99	99	7	4	3	3	6	2	2	3	5	5	3	4	2	1	2	4	4	1	2	3	2	1	3	1	2	4	4	4	1	3	4	1	2	3	3	1	2	1	2	3	1	4	3
318	RDS51	4	4	1	99	99	4	3	3	4	4	4	4	4	4	3	3	3	4	1	3	2	2	3	4	3	2	2	4	2	4	3	2	2	1	4	1	3	2	3	2	1	4	2	2	4	3	2	3
319	RDS52	4	4	1	99	99	4	4	6	6	2	3	2	1	5	4	2	4	5	2	3	2	3	99	99	2	3	3	3	3	3	2	1	2	3	4	4	4	2	3	3	1	3	2	2	2	1	4	4
320	RDS53	4	5	2	99	99	7	7	7	7	4	2	2	1	1	4	1	4	7	2	2	4	4	1	2	4	3	1	4	1	1	4	4	1	3	5	5	4	1	3	2	1	3	3	2	3	1	3	5
321	RDS54	4	4	1	99	99	2	1	5	5	4	1	1	5	1	1	6	6	6	3	3	2	2	3	4	2	1	2	3	3	3	3	2	1	2	4	4	3	3	2	2	1	2	2	3	1	2	2	4
322	RDS55	4	2	1	99	99	6	6	4	4	1	5	5	2	5	5	4	3	5	2	1	3	4	1	4	4	4	1	3	2	1	3	1	4	5	3	5	2	4	5	5	1	2	5	4	4	5	5	5
323	RDS56	4	2	1	99	99	6	1	1	2	4	1	1	4	1	1	6	6	1	3	3	3	3	2	4	2	1	2	2	3	4	4	3	4	3	5	5	2	3	3	3	1	4	2	1	1	4	4	5
324	RDS57	4	2	1	99	99	3	3	4	5	1	4	4	1	4	3	4	3	3	3	2	2	2	3	1	3	3	2	3	3	3	3	2	3	3	3	3	2	2	4	2	2	2	3	1	1	2	3	3
325	RDS58	4	6	1	99	99	6	5	3	3	1	7	7	1	6	6	5	7	6	3	2	3	2	3	4	2	2	3	3	2	3	3	2	2	1	3	5	5	4	3	2	2	1	1	1	1	3	3	5
326	RDS59	4	2	1	99	99	4	1	1	4	4	4	4	3.3	3.3	4	6	6	5	2	2	3	2	4	4	2	2	2	2	3	4	3	2	2	1	5	3	3	1	3	3	1	1	2	3	3	3	3	3
327	RDS60	4	2	2	99	99	4	4	5	5	1	5	5	2	5	4	1	1	5	3	4	2	3	3	4	1	3	3	2	3	3	1	1	3	5	3	2	1	2	1	1	1	2	3	2	4	1	3	3
328	RDS61	4	5	1	99	99	2	2	6	6	6	1	1	6	1	6	3	6	7	2	2	2	1	4	3	2	1	4	3	4	4	4	1	1	1	5	1	5	1	3	5	1	1	1	1	1	5	2	2
329	RDS62	4	2	2	99	99	6	6	7	7	2	6	5	2	7	3	1	1	1	2	3	2	2	4	4	2	3	3	1	4	3	3	3	2	2	4	3	1	2	2	2	1	1	1	5	3	2	1	3
330	RDS63	4	2	2	99	99	4	6	7	7	1	6	3	2	7	6	1	2	6	2	1	3	4	4	4	3	4	2	4	1	3	4	1	3	2	5	5	2	1	3	1	1	2	1	3	3	2	5	5
331	RDS64	4	4	2	99	99	4	4	7	2	1	3	1	1	6	3	2	1	3	2	3	3	2	3	4	3	2	3	3	3	3	3	2	2	2	4	3	2	1	2	3	2	2	2	4	2	2	4	3
332	RDS65	4	4	1	1	1	7	4	7	7	1	7	7	1	7	1	5	3	7	3	2	2	2	2	4	2	4	1	3	1	1	4	4	3	1	5	2	1	2	4	4	2	3	1	1	1	1	2	2
333	PSY01	5	4	1	1	2	5	7	7	7	3	7	7	5	6	7	7	7	7	1	1	4	4	1	1	3	1	1	3	1	2	2	3	4	5	3	4	5	4	3	5	5	1	1	2	4	1	4	5
334	PSY02	5	5	2	1	5	1	3	5	4	1	2	1	1	4	1	1	1	1	2	4	2	2	2	2	3	3	2	3	3	2	3	2	1	3	2	3	4	2	4	4	1	1	3	3	4	3	2	3
335	PSY03	5	4	1	1	3	1	1	1	1	1	1	1	1	1	1	1	1	1	2	1	3	3	3	4	2	2	2	3	2	4	4	2	4	1	1	3	2	5	1	3	2	3	1	3	1	5	5	5
336	PSY04	5	5	2	2	1	1	1	3	1	1	1	1	1	1	1	1	1	1	3	1	4	4	4	4	3	4	2	4	2	2	1	1	5	3	2	5	2	2	3	5	1	1	4	2	1	2	5	5
337	PSY05	5	5	1	1	3	1	1	1	1	5	1	1	5	1	6	1	1	1	1	1	4	2	1	2	3	3	1	4	1	2	4	4	4	4	1	5	1	4	5	5	2	3	1	1	1	4	5	5
338	PSY06	5	5	1	1	5	6	1	7	7	5	1	1	5	6	7	6	7	7	1	3	4	4	2	3	3	1	2	3	2	2	3	3	4	1	5	5	5	4	5	5	1	3	4	2	3	4	5	5
339	PSY07	5	5	1	1	7	1	1	1	1	1	3	3	1	3	1	1	1	1	2	3	2	2	4	4	2	3	2	2	3	4	2	2	2	1	1	3	5	1	4	2	1	1	1	1	1	1	5	5
340	PSY08	5	5	1	1	5	2	3	5	5	1	6	4	2	4	3.3	1	5	2	3	2	3	3	1	3	3	3	2	3	2	2	3	2	3	4	3	3	5	4	4	4	1	1	2	3	3	3	4	4
341	PSY09	5	5	1	2	5	2	3	7	6	1	2	1	1	3	3	4	5	5	1	3	2	2	3	3	3	3	3	3	3	4	3	2	3	3	3	3	4	1	2	4	1	1	1	1	2	2	3	3
342	PSY10	5	5	1	1	2	3.75	3.75	3	4	4	3.75	3.75	4	3.75	4	4	4	3	3	1	1	2	4	4	1	2	3	1	4	3	2	1	3	1	3	4	3	2	4	4	1	1	1	2	2	2	4	3
343	PSY11	5	5	2	1	5	1	1	2	2	3	1	1	5	1	4	3	4	3	3	3	3	3	2	4	2	3	3	2	3	3	3	2	1	3	2	3	3	2	4	3	1	1	2	2	2	2	3	2
344	PSY12	5	5	1	2	5	1	1	1	1	1	1	1	1	1	1	1	1	1	4	4	4	4	4	4	4	4	4	#NULL!	4	4	4	1	1	1	1	1	1	1	1	1	1	1	1	1	1	1	1	1
345	PSY13	5	5	1	2	7	2	1	1.25	3	1	1	1	1	1	1	1	1	1	4	3	1	2	4	4	1	4	3	2	3	4	1	1	1	1	1	2	4	1	4	2	1	1	1	1	1	1	1	2
346	PSY14	5	5	1	1	2	1	1	2	2	2	1	1	2	1	1	1	1	1	2	2	2	3	4	3	2	2	2	3	2	3	3	2	1	1	1	2	2	1	1	2	1	1	1	1	1	2	2	2
347	PSY15	5	2	1	2	5	2	2	2	2	1	1	1	1	1	1	2	2	2	3	4	2	1	4	4	2	4	3	2	3	4	2	2	2	1	2	2	3	1	3	3	1	1	1	2	2	2	2	3
348	PSY16	5	5	1	2	5	1	1	2	1	1	2	1	1	2	1	1	1	1	3	2	2	2	2	2	3	3	3	4	1	3	3	3	2	3	1	4	5	3	5	4	1	1	3	2	5	4	4	5
349	PSY17	5	5	1	1	5	5	2	7	7	7	1	1	7	6	2	3	4	7	3	2	2	3	2	2	2	2	2	2	4	2	3	2	2	3	3	4	5	3	5	5	2	2	4	3	5	4	4	3
350	PSY18	5	2	2	1	5	1	2	2	1	1	1	1	1	2	1	1	1	1	4	4	1	2	3	4	1	3	1	2	4	4	2	1	1	1	1	1	1	1	1	1	1	1	1	1	1	2	1	1
351	PSY19	5	2	1	1	2	1	1	1	1	1	3	2	1	3	3	1	1	1	2	3	3	4	4	4	3	4	3	2	4	3	3	1	1	3	1	3	4	4	4	4	1	1	4	1	4	1	4	4
352	PSY20	5	3	1	1	2	5	4	7	7	2	1	1	4	4	7	1	1	7	2	4	3	4	2	4	3	3	3	3	2	1	3	2	2	4	1	5	1	2	5	5	1	2	2	1	1	3	4	4
353	PSY21	5	6	1	1	3	1	1	1	1	1	1	1	1	1	1	1	1	1	4	3	2	2	4	4	1	3	4	2	4	4	1	1	1	1	1	2	3	1	1	3	1	1	1	1	1	1	1	1
354	PSY22	5	4	2	1	6	1	1	3	3	1	1	1	1	1	1	3	2	1	4	1	4	3	3	1	4	2	1	4	2	2	4	4	4	2	2	5	5	2	5	5	1	1	3	1	1	5	5	5
355	PSY23	5	5	1	1	2	1	1	3	3	6	1	6	3	6	1	1	6	1	1	2	3	1	4	2	1	1	2	3	1	3	2	3	4	1	3	4	2	3	2	1	4	4	3	5	2	4	4	2
356	PSY24	5	4	1	1	3	1	1	4	3	2	1	1	3	1	1	1	1	1	1	2	2	3	2	3	3	1	1	3	2	2	3	3	2	2	1	3	4	1	3	3	1	1	2	1	1	2	4	4
357	PSY25	5	5	1	1	3	6	2	7	7	1	4.25	7	1	7	4	1	1	7	3	2	3	3	2	3	3	3	2	2	2	3	3	2	4	3	4	3	2	2	5	5	1	1	2	4	4	1	4	3
358	PSY26	5	4	2	1	5	1	2	4	2	1	2	1	1	3	2	1	2	1	3	3	2	2	2	4	3	3	2	3	3	2	3	2	3	3	2	2	3	3	2	2	1	1	2	2	2	2	3	3
359	PSY27	5	5	2	1	2	2	1	1	2	4	1	1	4	2	1	1	1	1	1	2	3	4	2	1	3	2	1	3	2	1	3	3	4	5	3	1	3	3	5	5	1	1	2	3	4	3	5	5
360	PSY28	5	5	1	1	5	4	1	2	2	1	1	1	2	2	2	1	1	1	2	3	4	3	2	4	2	2	2	2	2	3	2	1	4	4	2	4	3	4	4	4	1	3	4	1	4	2	4	4
361	PSY29	5	4	2	2	4	2	2	4	4	1	2	2	1	3	3	1	1	1	1	1	4	4	1	1	4	3	1	4	1	1	4	3	4	4	2	5	5	3	5	4	1	1	4	4	4	3	4	5
362	PSY30	5	5	1	1	5	2	2	3	3	2	2.6	1	2	4	3	4	4	2	2	2	3	2	1	3	2	3	2	3	3	2	3	2	4	4	3	2	5	4	5	5	1	2	5	2	1	2	4	4
363	PSY31	5	5	2	1	2	2	1	5	3	1	1	1	1	1	1	1	2	1	2	2	3	3	2	3	3	3	2	3	3	3	3	2	4	3	3	4	2	4	4	4	1	3	3	3	3	4	4	4
364	PSY32	5	4	2	2	2	1	2	4	3	1	3	4	1	4	4	4	4	4	3	3	2	2	99	2	2	3	3	2	3	3	2	3	3	1	2	3	4	1	3	4	1	1	2	2	4	1	3	3
365	PSY33	5	5	2	1	3	1	1	2	2	1	1	2	1	1	1	2	2	1	4	4	1	1	3	4	1	3	4	1	4	4	1	1	2	1	2	1	1	1	1	1	1	1	1	1	2	1	2	2
366	PSY34	5	4	2	1	5	1	1	1	1	1	1	1	1	1	1	1	1	1	3	3	1	2	4	4	1	3	4	2	4	4	2	2	1	1	1	1	1	1	1	1	1	1	1	1	2	2	1	2
367	PSY35	5	99	2	2	2	1	1	2	2	3	2	1	3	1	2	3	2	3	1	1	4	4	2	3	4	1	2	4	1	2	4	2	4	3	3	4	4	4	4	4	2	2	4	2	4	4	4	4
368	PSY36	5	6	1	99	2	1	1	2	2	1	1	1	1	2	1	1	2	1	3	4	2	2	2	4	2	4	4	2	3	3	2	2	1	2	2	2	3	1	2	2	1	1	1	1	1	3	3	3
369	PSY37	5	99	1	2	3	1	1	2	3	1	2	2	1	5	1	4	5	3	2	2	3	4	2	1	2	2	2	4	1	2	3	2	5	3	4	5	5	3	5	5	1	2	3	3	3	3	5	5
370	PSY38	5	4	1	2	5	1	1	2	3	1	4	1	2	1	3	2	2	1	1	3	4	4	2	4	3	2	1	3	3	3	4	1	3	5	2	2	3	5	4	4	1	1	1	1	1	2	4	4
371	PSY39	5	4	1	2	5	2	5	7	7	5	1	2	6	2	1	1	1	3	1	3	2	2	2	2	2	2	2	3	2	3	3	1	5	2	3	4	5	3	5	5	1	2	5	2	1	4	5	5
372	PSY40	5	6	2	1	5	1	1	1	1	1	1	1	1	1	1	1	1	1	3	3	2	1	4	3	2	3	1	2	3	4	2	1	1	1	2	1	2	1	2	3	1	1	1	1	1	1	2	1
373	PSY41	5	5	1	1	5	3	2	3	2	4	1	1	5	2	5	4	2	3	1	2	3	3	3	3	3	1	2	3	3	2	3	4	4	4	3	4	4	3	4	4	1	2	2	2	2	3	5	5
374	PSY42	5	4	1	1	5	3	2	2	4	2	1	1	2	2	2	2	1	2	1	3	4	3	2	3	2	1	2	2	3	2	3	2	4	3	3	5	5	3	5	5	1	3	4	4	1	4	5	5
375	PSY43	5	5	1	1	6	4	2	5	5	4	4	2	4	5	3	4	4	4	2	2	4	2	2	3	3	3	2	3	2	3	3	2	5	2	4	4	5	3	5	5	1	3	3	5	4	3	4	5
376	PSY44	5	5	1	2	7	3	3	5	4	1	1	1	1	3	1	1	2	3	2	3	1	2	4	3	1	2	3	2	4	3	3	1	2	3	4	3	3	1	3	4	1	2	1	4	2	3	4	4
377	PSY45	5	4	1	2	5	2	3	4	4	4	2	1	3	2	2	4	4	4	3	3	2	3	2	3	2	3	2	4	1	3	3	2	1	1	3	5	5	1	3	4	1	1	1	1	1	2	2	5
[truncated: 36 more columns]
